# Supplementary material for: Completeness and accuracy of national cancer and death registration for outcome ascertainment in trials—an ovarian cancer exemplar
Source: Trials. 2021 Jan 25;22:88. doi: 10.1186/s13063-020-04968-x (PMC7831170; doi:10.1186/s13063-020-04968-x)
Supplement: Supplementary file 5 — Additional file 5: Supplementary Table 2. Year of diagnosis / death of tubo-ovarian cancers with missing registration. [file 13063_2020_4968_MOESM5_ESM.xlsx]

## Sheet: table
	Table S2: Year of diagnosis / death of tubo-ovarian cancers with missing registration
		Tubo-ovarian cancers					Tubo-ovarian cancer deaths
	Year of Diagnosis/Death	Missing registrations n= 199	Total confirmed tubo-ovarian cancers n=1324	Proportion missing	lower 95% CI	upper 95% CI	Missing registrations n= 76	Total confirmed registrations n=681	Proportion missing	lower 95% CI	upper 95% CI
	2002	1	24	0.0416667	0.0010544	0.211202	0	1	0	0	0.975
	2003	13	65	0.2	0.111016	0.317688	3	11	0.272727	0.0602177	0.609743
	2004	14	92	0.152174	0.0857675	0.242123	3	12	0.25	0.0548606	0.571859
	2005	17	107	0.158879	0.0953635	0.242149	7	26	0.269231	0.115732	0.477875
	2006	11	114	0.0964912	0.0491591	0.166092	9	37	0.243243	0.117725	0.411992
	2007	16	122	0.131148	0.0768579	0.204224	5	58	0.0862069	0.028586	0.189826
	2008	18	132	0.136364	0.0828639	0.206927	14	57	0.245614	0.141269	0.37761
	2009	16	137	0.116788	0.068249	0.182721	9	66	0.136364	0.0642982	0.243141
	2010	18	122	0.147541	0.0898487	0.22312	5	78	0.0641026	0.0211397	0.143288
	2011	20	120	0.166667	0.104878	0.2456	4	67	0.0597015	0.0165044	0.145863
	2012	9	122	0.0737705	0.0342863	0.135422	6	90	0.0666667	0.0248567	0.139476
	2013	12	116	0.103448	0.0546068	0.173732	6	90	0.0666667	0.0248567	0.139476
	2014	34	51	0.666667	0.520787	0.792417	5	88	0.0568182	0.0187039	0.127632
